# Supplementary material for: Polarisers in the focal domain: Theoretical model and experimental validation
Source: Sci Rep. 2017 Feb 13;7:42122. doi: 10.1038/srep42122 (PMC5304165; doi:10.1038/srep42122)
Supplement: Main Matlab Script [file srep42122-s2.txt]

%% ---C-O-D-E---S-U-B-M-I-T-T-E-D---T-O---S-C-I.---R-E-P.------------------
%| R. Martínez-Herrero, D. Maluenda, I. Juvells and A. Carnicer            |
%| Universidad Complutense de Madrid and Universitat de Barcelona          |
%|                                                                         |
%| This script generates three figures corresponding to Fig. 2, Fig. 3 and |
%| Fig. 5 in the manuscript entitled 'Polarisers in the focal domain:      |
%| Theoretical model and experimental validation'.                         |
% ------------------------------------------------------------------------%%

clear variables ; close all
tic % setting time at 0
disp(' ');

%% modulus sqare function
abs2 = @(field) field.*conj(field);


%% ---   FIGURE 2a   ---   (computation)   --------------------------------
disp(' --- Computing data for Figure 2a ---');

N  = 128; % N (points) 
Lm = 16;  % Matrix side (L/2)  (in lambda)
z  = 0;   % propagation distance in lambdas

ni = 1;   % incident rafraction index
Na = 50;  % number of NAs
for ia = 1:Na+1; % loop over NA
NA = (ia-1)/Na*0.9;    % current NA

romax   = NA/ni;           % maximum radius on pupil
tetamax = asin(NA/ni);     % maximum incidence angle (in rad)
f0      = 1;               % filling factor of Gaussian input beam

L   = 2*Lm;                % matrix full-width in lambdas
dim = N/L;                 % Fourier matrix width (in lambdas-1)                             
k   = 2*pi;                % wavenumber in lambda units

xp = -N/2:(N/2-1) ; yp = -N/2:(N/2-1) ; % point indices of matrix
xd = xp/N*dim     ; yd = yp/N*dim ;     % distances in the Fourier space
[x1,y1] = meshgrid(xd,yd);              % grid coordinates

% coordinates on the pupil
ro2   = x1.*x1 + y1.*y1;   
ro    = sqrt(ro2);   
sinfi = y1./(ro+eps);
cosfi = x1./(ro+eps);
fi    = atan2(y1,x1);
sinte = ro;
coste = sqrt(1-sinte.^2);

% s vector
sx = sinte.*cosfi;
sy = sinte.*sinfi;
sz =-coste;

% e1 vector
e1x =-sinfi;
e1y = cosfi;
e1z = 0;

% vector e2i (on the paraxial beam)
e2ix = cosfi;
e2iy = sinfi;
e2iz = 0;

% vector e2  (on the Gaussian sphere)
e2x = coste.*cosfi;
e2y = coste.*sinfi;
e2z = sinte;


%% INCIDENT FIELD

% definition
g = exp(-1/f0/f0.*(sinte./sin(tetamax)).^2); % Gaussian input beam
apol = 0; % Azimuth of polarization
m    = 0; % Topological charge
F0x  = cos(apol)*g.*exp(1i.*m.*fi); 
F0y  = sin(apol)*g.*exp(1i.*m.*fi);
F0z  = zeros(N,N);

% irradiance
TEF0x = abs(F0x.*F0x);
TEF0y = abs(F0y.*F0y);
TEF0z = abs(F0z.*F0z);
TEFtransI = TEF0x + TEF0y;
TEFTOTI   = TEF0x + TEF0y + TEF0z;

% energy
IEF0x = sum(sum(TEF0x));
IEF0y = sum(sum(TEF0y));
IEF0z = sum(sum(TEF0z));
IEFtransI = sum(sum(TEFtransI));
IEFTOTI   = sum(sum(TEFTOTI));

% Azimuthal and radial projection of paraxial beam
f1 = F0x.*e1x  + F0y.*e1y  + F0z.*e1z;  % projection over e1
f2 = F0x.*e2ix + F0y.*e2iy + F0z.*e2iz; % projection over e2i

% Angular spectrum of plane waves
Vx0 = sqrt(coste).*(f1.*e1x+f2.*e2x).*exp(1i*k*coste.*z)./(coste+eps);
Vy0 = sqrt(coste).*(f1.*e1y+f2.*e2y).*exp(1i*k*coste.*z)./(coste+eps);
Vz0 = sqrt(coste).*(f1.*e1z+f2.*e2z).*exp(1i*k*coste.*z)./(coste+eps);


%% O-TYPE POLARIZED FIELD

no     = 1.55;           % ordinary refraction index (n_extraordinary = no)
beta   = 0/180*pi;       % beta angle in radians
theta0 = asin(sinte/no); % refracting angle     

% PSI angle
costr  = cos(theta0).*cos(fi-beta)./(sqrt(1-sin(theta0).^2.*cos(fi-beta).^2));
sintr  =-sin(fi-beta)./(sqrt(1-sin(theta0).^2.*cos(fi-beta).^2));

% Fresnel coeficients
ts  = 2  .*  coste     ./(coste+no.*cos(theta0));
tp  = 2  .*  coste     ./(cos(theta0)+no.*coste);
tsp = 2.*no*cos(theta0)./(coste+no.*cos(theta0));
tpp = 2.*no*cos(theta0)./(cos(theta0)+no.*coste);

% qo vector
qox = ts.*costr.*e1x - tp.*sintr.*e2x;
qoy = ts.*costr.*e1y - tp.*sintr.*e2y;
qoz = ts.*costr.*e1z - tp.*sintr.*e2z;

% po vector
pox = tsp.*costr.*e1x - tpp.*sintr.*e2x;
poy = tsp.*costr.*e1y - tpp.*sintr.*e2y;
poz = tsp.*costr.*e1z - tpp.*sintr.*e2z;

% (E·qo)po
Eqo = Vx0.*qox + Vy0.*qoy + Vz0.*qoz;
Vx  = Eqo.*pox;
Vy  = Eqo.*poy;
Vz  = Eqo.*poz;
r1=0*romax ; j=(ro<r1) ; Vx(j)=0 ; Vy(j)=0 ; Vz(j)=0 ;
r2=romax   ; j=(ro>r2) ; Vx(j)=0 ; Vy(j)=0 ; Vz(j)=0 ;

% Richards-Wolf integration via Fourier Transform
EFxo = fftshift(fft2(fftshift( Vx )))/N;                           
EFyo = fftshift(fft2(fftshift( Vy )))/N; 
EFzo = fftshift(fft2(fftshift( Vz )))/N; 

% Irradiance
TEFxo = abs(EFxo.*EFxo);
TEFyo = abs(EFyo.*EFyo);
TEFzo = abs(EFzo.*EFzo);
TEFtranso = TEFxo + TEFyo;
TEFTOTo   = TEFxo + TEFyo + TEFzo;
% Energy
IEFxo = sum(sum(TEFxo));
IEFyo = sum(sum(TEFyo));
IEFzo = sum(sum(TEFzo));
IEFtranso = sum(sum(TEFtranso));
IEFTOTo   = sum(sum(TEFTOTo));


%% E-TYPE POLARIZED FIELD

no     = 1.55;           % ordinary refraction index (n_extraordinary = no)
beta   = 90/180*pi;      % beta angle in radians
theta0 = asin(sinte/no); % refracting angle     

% PSI angle
costr  = cos(theta0).*cos(fi-beta)./(sqrt(1-sin(theta0).^2.*cos(fi-beta).^2));
sintr  =-sin(fi-beta)./(sqrt(1-sin(theta0).^2.*cos(fi-beta).^2));

% Fresnel coeficients
ts  = 2  .*  coste     ./(coste+no.*cos(theta0));
tp  = 2  .*  coste     ./(cos(theta0)+no.*coste);
tsp = 2.*no*cos(theta0)./(coste+no.*cos(theta0));
tpp = 2.*no*cos(theta0)./(cos(theta0)+no.*coste);

% qe vector
qex = ts.*sintr.*e1x + tp.*costr.*e2x;
qey = ts.*sintr.*e1y + tp.*costr.*e2y;
qez = ts.*sintr.*e1z + tp.*costr.*e2z;

% pe vector
pex = tsp.*sintr.*e1x + tpp.*costr.*e2x;
pey = tsp.*sintr.*e1y + tpp.*costr.*e2y;
pez = tsp.*sintr.*e1z + tpp.*costr.*e2z;

% (E·qe)pe
Eqe = Vx0.*qex + Vy0.*qey + Vz0.*qez;
Vx = Eqe.*pex;
Vy = Eqe.*pey;
Vz = Eqe.*pez;
r1=0*romax ; j=(ro<r1) ; Vx(j)=0 ; Vy(j)=0 ; Vz(j)=0;
r2=romax   ; j=(ro>r2) ; Vx(j)=0 ; Vy(j)=0 ; Vz(j)=0;

% Richards-Wolf integration via Fourier Transform
EFxe = fftshift(fft2(fftshift( Vx )))/N;
EFye = fftshift(fft2(fftshift( Vy )))/N; 
EFze = fftshift(fft2(fftshift( Vz )))/N; 

% Irradiance
TEFxe = abs(EFxe.*EFxe);
TEFye = abs(EFye.*EFye);
TEFze = abs(EFze.*EFze);
TEFtranse = TEFxe + TEFye;
TEFTOTe   = TEFxe + TEFye + TEFze;
% Energy
IEFxe = sum(sum(TEFxe));
IEFye = sum(sum(TEFye));
IEFze = sum(sum(TEFze));
IEFtranse = sum(sum(TEFtranse));
IEFTOTe   = sum(sum(TEFTOTe));


% Total energy
ITFPo(ia) = IEFTOTo; % O-type
ITFPe(ia) = IEFTOTe; % E-type

% Z-energy 
IzFPo(ia) = IEFzo; % O-type
IzFPe(ia) = IEFze; % E-type

end % NA loop


disp('--------------------------------------');disp(' ');
% -------------------------------------------------------------------------


%% ---   FIGURE 2b and 2c   ---   (computation)   -------------------------
disp(' --- Computing data for Figure 2b, 2c and 5 ---');

% Parameters, variables and coordinates
PolType   = 1:2;                 % 1:O-type ; 2:E-type
NAs       = [0.1 0.65 1];        % several NA to plot
Ls        = [10 2 1.5];          % half-width of the XY-window in lambdas (depends on NA)
betaS_2bc = [linspace(-90,-10,41) ... % beta angles to analize
             linspace(-10, -1,46) ...
                 -0.5 0 0.5       ...
             linspace(  1, 10,46) ...
             linspace( 10, 90,41) ]*pi/180;
N         = 32;                  % Number of points: size(fields)=N·N
POL       = [1 0];               % incident polarization
f0        = 2;                   % filling factor of Gaussian input beam

% Initializing matrices
EP0x = zeros(N,N) ; EP0y = zeros(N,N) ; EP0z = zeros(N,N); % O-polarized field
EPEx = zeros(N,N) ; EPEy = zeros(N,N) ; EPEz = zeros(N,N); % E-Polarized field
EP0  = zeros(N,N,8) ; iPlot = 1 ; alpha_p = zeros(1,8);    % O-polarized irradiance to plot (Fig. 5)
ParEnergy   = zeros(1,max(size(NAs)));                % Paraxial Energy
TotEnergyF  = zeros(1,max(size(NAs)));                % Focused Energy (before polarizer)
TotEnergyP0 = zeros(max(size(NAs)),max(size(betaS_2bc))); % O-Polarization energy
TotEnergyPE = zeros(max(size(NAs)),max(size(betaS_2bc))); % E-Polarization energy

for iNA=1:length(NAs)  % LOOP over NA
NA=NAs(iNA);           % current NA
disp(['  ...for NA = ' num2str(NA) ':']);
L = Ls(iNA);           % current L (half-width of the XY-window in lambdas)
Xs = linspace(-L,L,N); % X-coordinate on focus zone
Ys = linspace(-L,L,N); % Y-coordinate on focus zone

% coordinate matrix on gaussian sphere in rho units
[x1,y1] = meshgrid( linspace(-NA,NA,N) , linspace(-NA,NA,N) );

% radius on the pupil
ro   = sqrt( x1.*x1 + y1.*y1 );            
mask = (ro<=NA).*1;  % Clipping mask of outNA zone
ro   = mask.*ro;

% coordinates on the pupil
phi   = atan2(y1,x1);
sinfi = sin(phi);
cosfi = cos(phi);
theta = asin(ro);
sinte = ro;
coste = sqrt(1-sinte.^2);

% e1 vector
e1x = - sinfi;         
e1y =   cosfi;
e1z =   0;

% e2 vector  (on the Gaussian Sphere)
e2x =   coste.*cosfi;  
e2y =   coste.*sinfi;
e2z = - sinte;

% e'2 vector (on paraxial beam)
epx =   cosfi;         
epy =   sinfi;
epz =   0;

% Gaussian input beam
fw     = exp( -(sinte/NA/f0).^2 ) .* mask;

% Paraxial input beam
E0x = fw.*POL(1);
E0y = fw.*POL(2);
ParEnergy(iNA) = sum(sum(abs2(E0x)+abs2(E0y)));

% Focused field (before polarizer)
[EFx,EFy,EFz]=RWinTrapz(E0x,E0y,NA,Xs,Ys,0);

% Irradiance of Focused Field (before polarizer)
IEFx=sum(sum(abs2(EFx)));
IEFy=sum(sum(abs2(EFy)));
IEFz=sum(sum(abs2(EFz)));
TotEnergyF(iNA) = IEFx + IEFy + IEFz ;

% Azimuthal and Radial components of incident beam
f1 = E0x.*e1x + E0y.*e1y ; % f1 = E0 · e1
f2 = E0x.*epx + E0y.*epy ; % f2 = E0 · e'2


%% LOOP over beta
for iB=1:length(betaS_2bc) % loop over beta
beta=betaS_2bc(iB);    % current beta in rad

% refracting indexes (incident;ordinary;extraordinary=ordinary)
ni=1;no=1.55; 
theta0 = asin(ni/no * sin(theta)); % refracting angle

% Fresnel coefficients
ts_q = 2  * cos(theta) ./ ( cos(theta ) + no*cos(theta0) );
tp_q = 2  * cos(theta) ./ ( cos(theta0) + no*cos(theta ) );
ts_p = 2*no*cos(theta0)./ ( cos(theta ) + no*cos(theta0) );
tp_p = 2*no*cos(theta0)./ ( cos(theta0) + no*cos(theta ) );

% PSI angle
A = 1-(sin(theta0).*cos(phi-beta)).^2;
cosPSI = cos(theta0).*cos(phi-beta) ./ sqrt(A);
sinPSI =    -sin(phi-beta)  ./ sqrt(A);

% q_o:
q01 =   ts_q.*cosPSI ;
q02 = - tp_q.*sinPSI ;
% p_o
p01 =   ts_p.*cosPSI ;
p02 = - tp_p.*sinPSI ;
% q_e
qE1 =   ts_q.*sinPSI ;
qE2 =   tp_q.*cosPSI ;
% p_e
pE1 =   ts_p.*sinPSI ;
pE2 =   tp_p.*cosPSI ;

if any(PolType==1) % O-type
    % E0·q0 (both are in Azimuthal-Radial coordinates)
    E0dotq0 = f1.*q01 + f2.*q02 ;
    E0p1 = E0dotq0.*p01 ; % (E0·q0)p0 [Azimuthal component]
    E0p2 = E0dotq0.*p02 ; % (E0·q0)p0 [Radial component]

    % Angular Spectrum polarized beam
    E0px = E0p1.*e1x + E0p2.*epx;
    E0py = E0p1.*e1y + E0p2.*epy;
    
    % Richards-Wolf integration for O-Polarized field
    [EP0x,EP0y,EP0z]=RWinTrapz(E0px.*mask,E0py.*mask,NA,Xs,Ys,0);
end

if any(PolType==2) % E-type
    % E0·qE (both are in Azimuthal-Radial coordinates)
    E0dotqE = f1.*qE1 + f2.*qE2 ;
    Eep1 = E0dotqE.*pE1 ; % (E0·qE)pE [Azimuthal component]
    Eep2 = E0dotqE.*pE2 ; % (E0·qE)pE [Radial component]

    % Angular Spectrum polarized beam
    Eepx = Eep1.*e1x + Eep2.*epx;
    Eepy = Eep1.*e1y + Eep2.*epy;
    
    % Richards-Wolf integration for O-Polarized field
    [EPEx,EPEy,EPEz]=RWinTrapz(Eepx.*mask,Eepy.*mask,NA,Xs,Ys,0);
end

% irradiance of O-polarized field
IP0x=sum(sum(abs2(EP0x)));
IP0y=sum(sum(abs2(EP0y)));
IP0z=sum(sum(abs2(EP0z)));
TotEnergyP0(iNA,iB) = IP0x + IP0y + IP0z ;

% irradiance of E-polarized field
IPEx=sum(sum(abs2(EPEx)));
IPEy=sum(sum(abs2(EPEy)));
IPEz=sum(sum(abs2(EPEz)));
TotEnergyPE(iNA,iB) = IPEx + IPEy + IPEz ;

% Irradiance fields shown in Fig. 5
p90  = find(betaS_2bc*180/pi + 90 == 0);
p2   = find(betaS_2bc*180/pi -  2 == 0);
p1   = find(betaS_2bc*180/pi -  1 == 0);
p05  = find(betaS_2bc*180/pi -0.5 == 0);
p0   = find(betaS_2bc*180/pi -  0 == 0);
p05m = find(betaS_2bc*180/pi +0.5 == 0);
p1m  = find(betaS_2bc*180/pi +  1 == 0);
p2m  = find(betaS_2bc*180/pi +  2 == 0);
if any([p90 p2 p1 p05 p0 p05m p1m p2m]==iB) && NA==0.65
    EP0(:,:,iPlot) = abs2(EP0x)+abs2(EP0y)+abs2(EP0z);
    alpha_p(iPlot) = beta*180/pi+90; % Current alpha
    iPlot = iPlot+1;                 % count
end

if mod(iB,floor(length(betaS_2bc)/10))==0
    disp(['          ' num2str(ceil(iB/length(betaS_2bc)*10)*10) '%']);
end
end % beta loop

disp(' ');
TotEnergyP0(iNA,:) = TotEnergyP0(iNA,:)/TotEnergyF(iNA);
TotEnergyPE(iNA,:) = TotEnergyPE(iNA,:)/TotEnergyF(iNA);
end % NA loop


disp('------------------------------------------------');disp(' ');
% -------------------------------------------------------------------------


%% ---   FIGURE 3   ---   (computation)   ---------------------------------
disp(' --- Computing data for Figure 3 ---');

N  = 128; % N (points) 
Lm = 16;  % Matrix side (L/2)  (in lambda)
z  = 0;   % propagation distance in lambdas

ni  = 1;   % incident rafraction index
NAs = [0.1 0.65 1];  % NAs
for iNA = 1:length(NAs) % loop over NAs
NA = NAs(iNA);    % current NA

romax   = NA/ni;           % maximum radius on pupil
tetamax = asin(NA/ni);     % maximum incidence angle (in rad)
f0      = 1;               % filling factor of Gaussian input beam

L   = 2*Lm;                % matrix full-width in lambdas
dim = N/L;                 % Fourier matrix width (in lambdas-1)                             
k   = 2*pi;                % wavenumber in lambda units

xp = -N/2:(N/2-1) ; yp=-N/2:(N/2-1) ; % point indices of matrix
xd = xp/N*dim ; yd = yp/N*dim ;       % distances in the Fourier space
[x1,y1] = meshgrid(xd,yd);            % grid coordinates

% coordinates on the pupil
ro2   = x1.*x1 + y1.*y1;   
ro    = sqrt(ro2);   
sinfi = y1./(ro+eps);
cosfi = x1./(ro+eps);
fi    = atan2(y1,x1);
sinte = ro;
coste = sqrt(1-sinte.^2);

% s vector
sx = sinte.*cosfi;
sy = sinte.*sinfi;
sz =-coste;

% e1 vector
e1x =-sinfi;
e1y = cosfi;
e1z = 0;

% vector e2i (on the paraxial beam)
e2ix = cosfi;
e2iy = sinfi;
e2iz = 0;

% vector e2  (on the Gaussian sphere)
e2x = coste.*cosfi;
e2y = coste.*sinfi;
e2z = sinte;


%% INCIDENT FIELD

% definition
g = exp(-1/f0/f0.*(sinte./sin(tetamax)).^2); % Gaussian input beam
apol = 0; % Azimuth of polarization
m    = 0; % Topological charge
F0x  = cos(apol)*g.*exp(1i.*m.*fi); 
F0y  = sin(apol)*g.*exp(1i.*m.*fi);
F0z  = zeros(N,N);

% irradiance
TEF0x = abs(F0x.*F0x);
TEF0y = abs(F0y.*F0y);
TEF0z = abs(F0z.*F0z);
TEFtransI = TEF0x + TEF0y;
TEFTOTI   = TEF0x + TEF0y + TEF0z;

% energy
IEF0x = sum(sum(TEF0x));
IEF0y = sum(sum(TEF0y));
IEF0z = sum(sum(TEF0z));
IEFtransI = sum(sum(TEFtransI));
IEFTOTI   = sum(sum(TEFTOTI));

% Azimuthal and radial projection of paraxial beam
f1 = F0x.*e1x  + F0y.*e1y  + F0z.*e1z;  % projection over e1
f2 = F0x.*e2ix + F0y.*e2iy + F0z.*e2iz; % projection over e2i

% Angular spectrum of plane waves
Vx0 = sqrt(coste).*(f1.*e1x+f2.*e2x).*exp(1i*k*coste.*z)./(coste+eps);
Vy0 = sqrt(coste).*(f1.*e1y+f2.*e2y).*exp(1i*k*coste.*z)./(coste+eps);
Vz0 = sqrt(coste).*(f1.*e1z+f2.*e2z).*exp(1i*k*coste.*z)./(coste+eps);

% Richards-Wolf integration via Fourier Transform
EFxo_F = fftshift(fft2(fftshift( Vx0 )))/N;                           
EFyo_F = fftshift(fft2(fftshift( Vy0 )))/N; 
EFzo_F = fftshift(fft2(fftshift( Vz0 )))/N;

% Irradiance
TEFxo_F = abs(EFxo_F.*EFxo_F);
TEFyo_F = abs(EFyo_F.*EFyo_F);
TEFzo_F = abs(EFzo_F.*EFzo_F);
TEFtranso_F = TEFxo_F + TEFyo_F;
TEFTOTo_F   = TEFxo_F + TEFyo_F + TEFzo_F;
% Energy
IEFxo_F = sum(sum(TEFxo_F));
IEFyo_F = sum(sum(TEFyo_F));
IEFzo_F = sum(sum(TEFzo_F));
IEFtranso_F = sum(sum(TEFtranso_F));
IEFTOT_F(iNA) = sum(sum(TEFTOTo_F));


%% First pass through a polarizer with beta = 0

no     = 1.55;           % ordinary refraction index (n_extraordinary = no)
beta   = 90/180*pi;       % beta angle in radians
theta0 = asin(sinte/no); % refracting angle     

% PSI angle
costr  = cos(theta0).*cos(fi-beta)./(sqrt(1-sin(theta0).^2.*cos(fi-beta).^2));
sintr  =-sin(fi-beta)./(sqrt(1-sin(theta0).^2.*cos(fi-beta).^2));

% Fresnel coeficients
ts  = 2  .*  coste     ./(coste+no.*cos(theta0));
tp  = 2  .*  coste     ./(cos(theta0)+no.*coste);
tsp = 2.*no*cos(theta0)./(coste+no.*cos(theta0));
tpp = 2.*no*cos(theta0)./(cos(theta0)+no.*coste);

% qo vector
qox = ts.*costr.*e1x - tp.*sintr.*e2x;
qoy = ts.*costr.*e1y - tp.*sintr.*e2y;
qoz = ts.*costr.*e1z - tp.*sintr.*e2z;

% po vector
pox = tsp.*costr.*e1x - tpp.*sintr.*e2x;
poy = tsp.*costr.*e1y - tpp.*sintr.*e2y;
poz = tsp.*costr.*e1z - tpp.*sintr.*e2z;

% (E·qo)po
Eqo1 = Vx0.*qox + Vy0.*qoy + Vz0.*qoz;
Vx1  = Eqo1.*pox;
Vy1  = Eqo1.*poy;
Vz1  = Eqo1.*poz;
r1=0*romax ; j=(ro<r1) ; Vx1(j)=0 ; Vy1(j)=0 ; Vz1(j)=0 ;
r2=romax   ; j=(ro>r2) ; Vx1(j)=0 ; Vy1(j)=0 ; Vz1(j)=0 ;

% Richards-Wolf integration via Fourier Transform
EFxo_1 = fftshift(fft2(fftshift( Vx1 )))/N;                           
EFyo_1 = fftshift(fft2(fftshift( Vy1 )))/N; 
EFzo_1 = fftshift(fft2(fftshift( Vz1 )))/N; 


%% Second pass through the polarizer with certain beta

betaS_3 = [linspace(-90,-10,41) ... % beta angles to analize
           linspace(-10, 10,51) ...
           linspace( 10, 90,41) ]*pi/180;
for iB = 1:length(betaS_3) % loop over beta
beta = betaS_3(iB); %current beta

% PSI angle
costr  = cos(theta0).*cos(fi-beta)./(sqrt(1-sin(theta0).^2.*cos(fi-beta).^2));
sintr  =-sin(fi-beta)./(sqrt(1-sin(theta0).^2.*cos(fi-beta).^2));

% Fresnel coeficients
ts  = 2  .*  coste     ./(coste+no.*cos(theta0));
tp  = 2  .*  coste     ./(cos(theta0)+no.*coste);
tsp = 2.*no*cos(theta0)./(coste+no.*cos(theta0));
tpp = 2.*no*cos(theta0)./(cos(theta0)+no.*coste);

% qo vector
qox = ts.*costr.*e1x - tp.*sintr.*e2x;
qoy = ts.*costr.*e1y - tp.*sintr.*e2y;
qoz = ts.*costr.*e1z - tp.*sintr.*e2z;

% po vector
pox = tsp.*costr.*e1x - tpp.*sintr.*e2x;
poy = tsp.*costr.*e1y - tpp.*sintr.*e2y;
poz = tsp.*costr.*e1z - tpp.*sintr.*e2z;

% [(E·qo)po·qo]po --> (EP1·qo)po
Eqo2 = Vx1.*qox + Vy1.*qoy + Vz1.*qoz;
Vx2  = Eqo2.*pox;
Vy2  = Eqo2.*poy;
Vz2  = Eqo2.*poz;
r1=0*romax ; j=(ro<r1) ; Vx2(j)=0 ; Vy2(j)=0 ; Vz2(j)=0 ;
r2=romax   ; j=(ro>r2) ; Vx2(j)=0 ; Vy2(j)=0 ; Vz2(j)=0 ;

% Richards-Wolf integration via Fourier Transform
EFxo_2 = fftshift(fft2(fftshift( Vx2 )))/N;                           
EFyo_2 = fftshift(fft2(fftshift( Vy2 )))/N; 
EFzo_2 = fftshift(fft2(fftshift( Vz2 )))/N;

% Irradiance
TEFxo_2 = abs(EFxo_2.*EFxo_2);
TEFyo_2 = abs(EFyo_2.*EFyo_2);
TEFzo_2 = abs(EFzo_2.*EFzo_2);
TEFtranso_2 = TEFxo_2 + TEFyo_2;
TEFTOTo_2   = TEFxo_2 + TEFyo_2 + TEFzo_2;
% Energy
IEFxo_2 = sum(sum(TEFxo_2));
IEFyo_2 = sum(sum(TEFyo_2));
IEFzo_2 = sum(sum(TEFzo_2));
IEFtranso_2 = sum(sum(TEFtranso_2));
IEFTOTo_2   = sum(sum(TEFTOTo_2));

% to plot
IEFTOT_cross(iNA,iB) = IEFTOTo_2;

end % beta loop
IEFTOT_crossN(iNA,:) = IEFTOT_cross(iNA,:)/max(IEFTOT_cross(iNA,:));
IEFTOT_cross(iNA,:)  = IEFTOT_cross(iNA,:)/IEFTOT_F(iNA);


end % NA loop

disp('-------------------------------------');disp(' ');
% -------------------------------------------------------------------------


%% ---   FIGURE 2   ---   (plot)   ----------------------------------------
disp(' --- Plotting Figure 2 ---');
figure;

% Fig 2a
subplot(1,3,1)
ia = 1:Na+1;NA = (ia-1)/Na*0.9;
plot(NA,IzFPo./ITFPo,'b',NA,IzFPe./ITFPe,'--r','LineWidth',2);
axis([0.1,0.9,0,0.4]);
xlabel('Aperture (NA)','FontSize',13);
ylabel('\epsilon_z','FontSize',15);
legend('O-type','E-type','location','NorthWest');

% Fig 2b
subplot(1,3,2) 
plot( betaS_2bc*180/pi,TotEnergyP0(1,:),' -b', ...
      betaS_2bc*180/pi,TotEnergyP0(2,:),' -r', ...
      betaS_2bc*180/pi,TotEnergyP0(3,:),' -g', ...
      betaS_2bc*180/pi,TotEnergyPE(1,:),'--b', ...
      betaS_2bc*180/pi,TotEnergyPE(2,:),'--r', ...
      betaS_2bc*180/pi,TotEnergyPE(3,:),'--g')  ;
xlabel 'Axis direction (\beta)'
ylabel 'Transmittance (\tau)'
axis([-90 90 0 1])
  
% Fig 2c
subplot(1,3,3) 
plot( betaS_2bc*180/pi,TotEnergyP0(1,:),' -b', ...
      betaS_2bc*180/pi,TotEnergyP0(2,:),' -r', ...
      betaS_2bc*180/pi,TotEnergyP0(3,:),' -g', ...
      betaS_2bc*180/pi,TotEnergyPE(1,:),'--b', ...
      betaS_2bc*180/pi,TotEnergyPE(2,:),'--r', ...
      betaS_2bc*180/pi,TotEnergyPE(3,:),'--g')  ;
xlabel 'Axis direction (\beta)'
ylabel 'Transmittance (\tau)'
axis([-10 10 0 17E-3])

legend 'O-type NA=0.1' 'O-type NA=0.65' 'O-type NA=1' ...
       'E-type NA=0.1' 'E-type NA=0.65' 'E-type NA=1'  ;

   
disp('---------------------------');disp(' ');
% -------------------------------------------------------------------------   


%% ---   FIGURE 3   ---   (plot)   ----------------------------------------
disp(' --- Plotting Figure 3 ---');
figure

subplot(1,2,1) 
plot(betaS_3*180/pi+90,IEFTOT_crossN(1,:),'b', ...
     betaS_3*180/pi+90,IEFTOT_crossN(2,:),'r', ...
     betaS_3*180/pi+90,IEFTOT_crossN(3,:),'g',  'LineWidth',2);
axis([0,180,0,1]);
xlabel('Crossing angle (\gamma)','FontSize',15);
ylabel('Transmitance (\tau)','FontSize',15);
legend('NA=0.1','NA=0.65','NA=1',2);

subplot(1,2,2) 
plot(betaS_3*180/pi+90,IEFTOT_crossN(1,:),'b', ...
     betaS_3*180/pi+90,IEFTOT_crossN(2,:),'r', ...
     betaS_3*180/pi+90,IEFTOT_crossN(3,:),'g',  'LineWidth',2);
axis([80,100,0,0.06]);
xlabel('Crossing angle (\gamma)','FontSize',15);
ylabel('Transmitance (\tau)','FontSize',15);
legend('NA=0.1','NA=0.65','NA=1',2);


disp('---------------------------');disp(' ');
% ------------------------------------------------------------------------- 


%% ---   FIGURE 5  (simulations only)   ---   (plot)   --------------------
disp(' --- Plotting Figure 5 ---');

map = [              ones(1,64)               ;   ...
        [linspace(1,0,32) linspace(0,1,32)]   ;   ...
        [linspace(1,0,32)  zeros(1,32)    ]   ]'   ;
figure;
for iPlot=1:8
ALPHA = alpha_p(iPlot); % current alpha
switch ALPHA
    case 0
        SPposition = [1 2 3 8 9 10 15 16 17];
    case 90
        SPposition = [22 23 24 29 30 31 36 37 38];
    case 89.5
        SPposition = [4 5 11 12];
    case 89
        SPposition = [18 19 25 26];
    case 88
        SPposition = [32 33 39 40];
    case 90.5
        SPposition = [6 7 13 14];
    case 91
        SPposition = [20 21 27 28];
    case 92
        SPposition = [34 35 41 42];
end

    subplot(6,7,SPposition)
    surf(Xs,Ys,EP0(:,:,iPlot),'edgecolor','none');
    axis equal;axis off;colormap(map);
    view(0,90);grid off;shading interp
    title(['\alpha = ' num2str(alpha_p(iPlot)) '^\circ'])

end


disp('---------------------------');disp(' ');
% -------------------------------------------------------------------------


toc % display elapsed time
disp(' ');
