# Supplementary material for: Polarisers in the focal domain: Theoretical model and experimental validation
Source: Sci Rep. 2017 Feb 13;7:42122. doi: 10.1038/srep42122 (PMC5304165; doi:10.1038/srep42122)
Supplement: Expermental data [file srep42122-s4.xls]

## Sheet: Hoja1
			Power for each theta (arbitrary units) [relative error ~= 0.002]
The polariser has an offset of 52º			THETA +/- 1º
	alpha' +/- 1º	alpha +/- 1º	0	30	45	60	68
	52	0	8600	7880	7050	5490	4230
	62	10	5650	4980	4290	3020	2269
	72	20	3090	2519	1973	1228	856
	76	24	2243	1740	1285	694	490
	80	28	1530	1108	746	353	254.4
	84	32	945	600	359	138.9	154.5
	88	36	494	254.4	125.4	81.7	179.1
	92	40	181.1	81.1	57.6	165.3	332
	96	44	58.3	67.1	148.7	393	600
	100	48	88.2	217.3	386	739	955
	104	52	293	516	761	1177	1409
	108	56	633	940	1281	1763	1967
	112	60	1153	1552	1909	2421	2554
	122	70	3010	3470	3920	4320	4310
	132	80	5490	5960	6370	6520	6190
	142	90	8460	8710	8930	8730	8090
	152	100	11360	11460	11350	10800	9730
	162	110	13900	13810	13520	12550	11060
	167	115	14950	14770	14370	13220	11540
	172	120	15780	15570	15090	13710	11920
	176	124	16310	16040	15500	13980	12080
	180	128	16690	16380	15790	14110	12150
	184	132	16920	16540	15870	14140	12090
	188	136	16980	16580	15900	14050	11940
	192	140	16860	16430	15690	13810	11640
	197	145	16500	16040	15280	13300	11110
	202	150	15890	15380	14600	12580	10370
	212	160	14020	13500	12650	10590	8560
	222	170	11500	10890	10000	8080	6370
	232	180	8580	7960	7090	5400	4160
	97	45	50.2						Some extra data has been acquiered to encrease the resolution near to the maximums and the minimums.
	98	46	53.1
theta=0	187	135	16960
	186	134	16950
	94.5	42.5		53.8
theta=30	94	42		54.7
	186.5	134.5		16570
	186	134		16570
	92	40			56.6
theta=45	90	38			73.5
	94	42			84.8
	186	134			15930
	87	35				83.1
	87.5	35.5				77.4
	86	34				93.6
theta=60	90	38				104.6
	182.5	130.5				14160
	183	131				14170
	182	130				14160
	85	33					146.8
	86	34					152.4
theta=68	180.5	128.5					12170
	181	129					12150
	182	130					12140
